# Supplementary material for: Loss of CpFTSY Reduces Photosynthetic Performance and Affects Insertion of PsaC of PSI in Diatoms
Source: Plant Cell Physiol. 2023 Feb 22;64(6):583–603. doi: 10.1093/pcp/pcad014 (PMC10269134; doi:10.1093/pcp/pcad014)
Supplement: pcad014_Supp [file pcad014_supp.zip]

Archive with 1 entries (1 files):
- suppl_data/pcp-2022-e-00240-File008.pdf
